# Supplementary material for: Citizens’ Perception on Air Quality in Portugal—How Concern Motivates Awareness
Source: Int J Environ Res Public Health. 2022 Oct 5;19(19):12760. doi: 10.3390/ijerph191912760 (PMC9566417; doi:10.3390/ijerph191912760)
Supplement: Supplementary file 1 [file ijerph-19-12760-s001.zip]

Archive with 1 entries (1 files):
- ijerph-1846908-supplementary.pdf
